# Supplementary material for: Genome-wide association study for carcass weight in pasture-finished beef cattle in Hawai’i
Source: Front Genet. 2023 May 9;14:1168150. doi: 10.3389/fgene.2023.1168150 (PMC10203587; doi:10.3389/fgene.2023.1168150)
Supplement: Supplementary file 1 [file Table1.XLSX]

## Sheet: Supplementary_TableS1
SUPPLEMENTARY TABLE S1. Details about the source farm’s location in the island chain and number of cattle heads sampled from each farm
Island	Farm Name	Farm Code	Cattle Heads	Sample Type
Big Island	Hawai'i Ranch A	HWRA	76	Blood
	Hawai'i Ranch B	HWRB	22	Blood
	Hawai'i Ranch C	HWRC	15	Blood
	Hawai'i Ranch D	HWRD	25	Blood
	Hawai'i Ranch E	HWRE	45	Blood
Maui	Hawai'i Ranch F	HWRF	44	Blood
	Hawai'i Ranch G	HWRG	20	Blood
Oahu	Hawai'i Ranch H	HWRH	17	Blood
	Hawai'i Ranch I	HWRI	18	Blood
Kauai	Hawai'i Ranch J	HWRJ	50	Blood
	Hawai'i Ranch K	HWRK	19	Blood

## Sheet: Supplementary_TableS2
SUPPLEMENTARY TABLE S2: List of fifty eight significant SNP markers identified by GLM, MLM and FarmCPU after FDR adjustment
S.N	SNP	Chromosome	Position	P.value	maf	FDR Adjusted P-values	Effect	Model
1	BTA-40510-no-rs	1	88012422	2.24722e-09	0.454416	0.0001906	0.0564516	FarmCPU, BLINK, GLM
2	BovineHD2100020346	21	68056605	1.06453e-08	0.435897	0.000451444	0.0488431	FarmCPU, BLINK, GLM
3	BTB-01839335	9	89664367	4.68989e-08	0.480057	0.00132592	-0.0473212	FarmCPU, BLINK, GLM
4	BovineHD0200007999	2	27466243	2.33782e-07	0.363248	0.00495712	-0.0452221	FarmCPU
5	BovineHD1400006853	14	21949250	3.61228e-07	0.0911681	0.00612758	0.0783341	FarmCPU, GLM
6	BovineHD0100011931	1	42149528	6.56138e-07	0.254986	0.00927516	0.0475931	FarmCPU
7	BovineHD2600014544	26	49950820	1.35508e-06	0.219373	0.0164189	-0.0512119	FarmCPU, GLM
8	BovineHD0500025848	5	90643657	1.93761e-06	0.165242	0.0189832	0.0521455	FarmCPU, BLINK
9	BovineHD2900013802	29	45900160	2.01434e-06	0.30057	0.0189832	0.0425446	FarmCPU, GLM
10	Hapmap40211-BTA-27114	12	57388770	2.75088e-06	0.219373	0.0230411	-0.0506362	FarmCPU
11	ARS-BFGL-NGS-107295	28	23173525	2.98825e-06	0.102564	0.0230411	0.0634733	FarmCPU
12	BovineHD0100013904	1	48835238	4.9173e-06	0.424501	0.0347555	-0.0400899	FarmCPU, GLM
13	ARS-BFGL-NGS-106659	13	48370583	1.02742e-06	0.223647	0.0217855	-0.0403521	BLINK
14	BovineHD2000008326	20	28204883	2.61813e-06	0.310541	0.0444118	-0.0300946	BLINK
15	ARS-BFGL-NGS-40996	11	19837210	3.22778e-06	0.143875	0.045628	0.0359301	BLINK
16	BTB-00557585	14	22950339	7.51491e-07	0.156695	0.0159346	0.100828	GLM
17	MS-rs136369910	14	23343150	1.157e-06	0.168091	0.0166323	-0.0950088	GLM
18	BTB-01530836	14	22916046	1.31838e-06	0.163818	0.0166323	0.0967061	GLM
19	BovineHD1200028533	12	73295769	1.74468e-06	0.257835	0.0166323	-0.0841885	GLM
20	BovineHD1400006957	14	22321116	1.76489e-06	0.115385	0.0166323	0.112198	GLM
21	BovineHD0900025654	9	89621904	3.35011e-06	0.445869	0.027117	0.0714136	GLM
22	BovineHD2100011307	21	38764893	4.15589e-06	0.296296	0.027117	0.0763046	GLM
23	Hapmap33736-BTA-163613	21	38769471	4.15589e-06	0.296296	0.027117	0.0763046	GLM
24	BovineHD2100020351	21	68079001	4.15631e-06	0.413105	0.027117	0.0726702	GLM
25	BovineHD0100013401	1	46906103	6.33073e-06	0.458689	0.0357965	-0.066264	GLM
26	BovineHD0800026302	8	87142926	7.49429e-06	0.212251	0.0360876	-0.0824167	GLM
27	14-24805830-T-C-rs109515648	14	23128784	8.23748e-06	0.254986	0.0360876	0.0761224	GLM
28	BovineHD2100011883	21	41368504	8.99181e-06	0.403134	0.0360876	-0.0668332	GLM
29	BovineHD1200019108	12	69073021	9.39428e-06	0.411681	0.0360876	-0.0652516	GLM
30	BovineHD1800011861	18	40169055	9.48259e-06	0.492877	0.0360876	-0.0655821	GLM
31	ARS-BFGL-NGS-71592	4	3614709	1.03107e-05	0.195157	0.0360876	-0.0811917	GLM
32	ARS-BFGL-NGS-8859	15	3952769	1.06571e-05	0.200855	0.0360876	-0.0795159	GLM
33	BovineHD0100012797	1	157282712	1.1188e-05	0.159544	0.0360876	-0.0906573	GLM
34	BovineHD1400007146	14	22941327	1.12128e-05	0.111111	0.0360876	0.103988	GLM
35	Hapmap43948-BTA-80452	7	101760734	1.1465e-05	0.415954	0.0360876	-0.0674477	GLM
36	BovineHD2000008326	20	28204883	1.20136e-05	0.310541	0.0360876	-0.0702187	GLM
37	BovineHD1700006885	17	24007807	1.30348e-05	0.448718	0.0360876	-0.0656789	GLM
38	ARS-BFGL-NGS-88296	19	11711078	1.31657e-05	0.30057	0.0360876	-0.0732165	GLM
39	BovineHD2100020365	21	68133106	1.3301e-05	0.393162	0.0360876	-0.0662119	GLM
40	ARS-BFGL-NGS-33691	23	18098455	1.35079e-05	0.196581	0.0360876	0.0849587	GLM
41	BTB-00557532	14	22986080	1.40238e-05	0.165242	0.0360876	-0.0864153	GLM
42	ARS-BFGL-NGS-39118	19	31201959	1.43344e-05	0.22792	0.0360876	0.0787128	GLM
43	BTB-00364735	8	87099475	1.64743e-05	0.200855	0.0399225	0.0796298	GLM
44	BovineHD0100013407	1	46922216	1.91764e-05	0.47151	0.0438952	-0.0639192	GLM
45	ARS-BFGL-NGS-11383_dup	17	12726620	1.92814e-05	0.424501	0.0438952	-0.067594	GLM
46	BovineHD1700006787	17	23545456	2.02664e-05	0.321937	0.0438952	0.0696412	GLM
47	BTB-00818514	21	38862318	2.04741e-05	0.314815	0.0438952	-0.0693008	GLM
48	BovineHD1700006789	17	23553940	2.09127e-05	0.296296	0.0438952	-0.0717945	GLM
49	BovineHD1700003744	17	12728883	2.19233e-05	0.425926	0.0438952	0.0668684	GLM
50	ARS-BFGL-NGS-11383	17	12726620	2.19233e-05	0.425926	0.0438952	-0.0668684	GLM
51	BovineHD1700003540	17	12074363	2.28296e-05	0.219373	0.0438952	-0.0782264	GLM
52	ARS-BFGL-NGS-31131	10	82762625	2.28589e-05	0.266382	0.0438952	0.0717844	GLM
53	BTB-00650072	16	60233116	2.37323e-05	0.122507	0.0438952	0.0937253	GLM
54	BovineHD2800011134	28	39896892	2.38066e-05	0.296296	0.0438952	0.0727947	GLM
55	BovineHD1400006906	14	22140363	2.72663e-05	0.0840456	0.0483137	0.113453	GLM
56	ARS-BFGL-NGS-6059	29	40314843	2.73422e-05	0.462963	0.0483137	0.0608957	GLM
57	BovineHD1700019863	17	66043038	2.8497e-05	0.168091	0.0493266	0.0871205	GLM
58	BovineHD2100011909	21	41411828	2.93739e-05	0.423077	0.0498275	-0.0626429	GLM

## Sheet: Supplementary_TableS3
SUPPLEMENTARY TABLE S3. Analysis of variance for log carcass weight of beef cattle across islands of Hawaii (N = 351), p<0.05.
Island	Log Carcass weight	Std	Min	Max
Big Island	5.56a	0.18	5.04	6.33
Kauai	5.6a	0.18	5.15	6.16
Maui	5.3b	0.14	5.02	5.86
Oahu	5.55a	0.07	5.44	5.73

## Sheet: Supplementary_TableS4
SUPPLEMENTARY TABLE S4. Mean carcass weight of beef cattle across islands of Hawai'i.
Island	Mean Carcass Weight (Kg)	Std	Min	Max
Big Island	265	51	155	565
Kauai	273	55	174	475
Maui	201	33	152	354
Oahu	258	20	231	308

## Sheet: Supplementary_TableS5
SUPPLEMENTARY TABLE S5. Details of candidate genes (Name, Chromosome, ID) and their biological functions in mammals
Gene Symbol	Gene Name	Chromosome	Ensemble ID	Gene Function	Role in Mammals
ZMAT3	Zinc finger martin-type protein 3	chr 1	ENSG00000172667	It may have a role in the p53-dependent growth regulatory pathway.	Growth and reproduction in cattle
CERS6	Ceramide synthase 6	chr 2	ENSBTAG00000044179.3	Enables sphingosine N-acyltransferase activity, involved in the ceramide biosynthetic process.	Obesity and weight gain in mice, humans and other mammals
PLEKHA5	Pleckstrin homology domain containing family a member 5	chr 5	ENSBTAG00000017571.6	These are predicted to enable phosphatidylinositol phosphate binding activity.	-
MYCT1	Myc target protein 1	chr 9	ENSBTAG00000043975.3	May regulate certain MYC target genes; overexpression mediates various phenotypes and promotion of apoptosis	Obesity and weight gain in mice human and other mammals
RGS20	Regulator of G protein signaling 20	chr 14	ENSBTAG00000003454.6	RGS proteins increase GTPase activities and regulate signal transductions	Carcass weight and growth in cattle
TCEA1	Transcription elongation factor A1	chr 14	ENSBTAG00000003460	EIF protein enhances RNA polymerase II transcription elongation at the arresting sites of DNA.	Muscle growth in human, mice and cattle.
LYPLA1	Lysophospholipase 1 (Acyl-protein thioesterase 1)	chr 14	ENSBTAG00000004243	LYPLA1 genes promotes hydrolase and lipase activity in cells	Weight gain, deposition of subcutaneous fats and obesity in human, mice, rabbit cattle and other mammals.
MRPL15	Mitochondrial ribosomal protein L15	chr 14	ENSBTAG00000001174	MRPL15 gene promotes protein synthesis within the mitochondria and MRPL protein account for more than 70 percent of the total protein components of the mitochondrial ribosome	Muscle development, feed intake, and weight gain in humans, mice,cattle and other mammals.
EIF5	Eukaryotic translation initiation factor 5	chr 21	ENSBTAG00000016282	Functions as a GTPase-activating protein (GAP) in translation initiation by promoting hydrolysis of GTP.	Muscle growth in mice, human, sheep, pigs and cattle
CKB	Creatine kinase B	chr21	ENSBTAG00000035998	Involved in Phosphorylation, homeostasis maintenance, enabling ATP binding, creatine kinase activity and ubiquitin-binding activity	Fertility in bull; milk production and somatic cell score in dairy cattle
MARK3	Microtubule affinity regulating kinase 3	chr21	ENSBTAG00000013410.6	The protein encoded by this gene is involved in the phosphorylation of tau proteins MAP2 and MAP4.	Milk production and somatic cell score in dairy cattle
